# Supplementary material for: The Use of DNA Barcoding on Recently Diverged Species in the Genus Gentiana (Gentianaceae) in China
Source: PLoS One. 2016 Apr 6;11(4):e0153008. doi: 10.1371/journal.pone.0153008 (PMC4822852; doi:10.1371/journal.pone.0153008)
Supplement: S1 Table — (XLSX) [file pone.0153008.s005.xlsx]

## Sheet: Sheet1
Table S1 Species information and GenBank accession numbers in the genus Gentiana
Sections	Species	Samples	Voucher	Locality	Longitude	Latitude	Altitude	rbcL	matK	trnH-psbA	ITS	ITS2
Chondrophyllae	Gentiana abanesis	G.abaensis_027	GXJ2011-027	Lintan, Gansu, China	103°42′ E	37°36′ N	2850m	KU512541	KU512383	KU512582	#N/A	#N/A
		G.abaensis_030	GXJ2011-030	Hezuo, Gansu, China	103°02′ E	34°51′ N	3350m	KU512540	KU512384	KU512583	#N/A	#N/A
		G.abaensis_039	GXJ2011-039	Luqu, Gansu, China	102°28′ E	34°39′ N	3200m	KU512539	KU512385	KU512584	#N/A	#N/A
	G.aquatica	G.aquatica_091	GXJ20130091	Qiaoerma, Xinjiang, China	84°20′ E	43°39′N	2345m	KU512534	KU512389	KU512595	KU512313	---
		G.aquatica_160	GXJ20130160	Bayinbuluke, Xinjiang,China	82°57′ E	41°40′ N	2560m	KU512533	#N/A	KU512598	KU512314	---
		G.aquatica_651	GXJ20130651	Tianshan, Xinjiang,China	82°46′ E	41°13′ N	1860m	KU512532	KU512390	KU512596	KU512315	---
		G.aquatica_690	GXJ20130690	Wushi, Xinjiang,China	87°36′ E	43°49′ N	2500m	KU512531	KU512391	KU512597	KU512316	---
	G.squarrosa	G.squarrosa_023	GXJ2011-023	Dangchang, Gansu, China	104°15′ E	34°06′ N	1980m	KU512479	KU512443	KU512585	#N/A	KU512373
		G.squarrosa_028	GXJ2011-028	Zhuoni, Gansu, China	103°10′ E	34°49′ N	3150m	KU512478	KU512444	KU512591	#N/A	KU512374
		G.squarrosa_035	GXJ2011-035	Hezuo, Gansu, China	102°55′ E	34°53′ N	3050m	KU512477	KU512445	KU512592	#N/A	KU512377
		G.squarrosa_045	GXJ2011-045	Xiahe, Gansu, China	102°28′ E	35°10′ N	3000m	KU512476	KU512446	KU512593	KU512352	---
	G.pseudosquarrosa	G.pseudosquarrosa_824	PG110824	Daofu,Sichuan,China	100°15′ E	31°38′ N	3580m	KU512482	KU512440	KU512594	KU512349	---
	G.aristata	G.aristata_001	GXJ2011-001	Datong, Qinghai, China	101°30′ E	37°14′ N	2580m	KU512530	KU512392	KU512599	#N/A	KU512367
		G.aristata_005	GXJ2011-005	Datong, Qinghai, China	101°24′ E	37°19′ N	3500m	KU512529	KU512393	KU512600	#N/A	KU512368
		G.aristata_009	GXJ2011-009	Menyuan, Qinghai, China	101°24′ E	37°35′ N	3050m	KU512528	KU512394	KU512601	#N/A	KU512370
		G.aristata_012	GXJ2011-012	Menyuan, Qinghai, China	101°54′ E	37°24′ N	3320m	KU512527	KU512395	KU512602	#N/A	KU512371
		G.aristata_031	GXJ2011-031	Hezuo, Gansu, China	103°02′ E	34°51′ N	3350m	KU512526	KU512396	KU512603	#N/A	KU512375
		G.aristata_037	GXJ2011-037	Xiahe, Gansu, China	102°37′ E	34°46′ N	3100m	KU512525	KU512397	KU512604	#N/A	KU512378
		G.aristata_840	PG110840	Baiyv,Sichuan, China	99°27′ E	31°07′ N	4340m	KU512524	KU512398	KU512605	#N/A	KU512382
	G.leucomelaena	G.leucomelaena_003	GXJ2011-003	Datong, Qinghai, China	101°24′ E	37°19′ N	3500m	KU512508	KU512414	KU512568	#N/A	#N/A
		G.leucomelaena_007	GXJ2011-007	Menyuan, Qinghai, China	101°24′ E	37°35′ N	3050m	KU512507	KU512415	KU512569	#N/A	#N/A
		G.leucomelaena_008	GXJ2011-008	Menyuan, Qinghai, China	101°24′ E	37°35′ N	3000m	KU512506	KU512416	KU512570	#N/A	KU512369
		G.leucomelaena_014	GXJ2011-014	Menyuan, Qinghai, China	101°54′ E	37°24′ N	3560m	KU512505	KU512417	KU512571	KU512329	---
		G.leucomelaena_016	GXJ2011-016	Menyuan, Qinghai, China	101°54′ E	37°24′ N	3560m	KU512504	KU512418	KU512572	#N/A	KU512372
		G.leucomelaena_040	GXJ2011-040	Luqu, Gansu, China	102°28′ E	34°35′ N	3120m	KU512503	KU512419	KU512573	KU512330	---
	G.linoides	G.linoides_b068	GXJ2011-068b	Zhongdian, Yunnan, China	99°44′ E	28°18′ N	3870m	KU512502	KU512420	KU512574	KU512331	---
	G.panthaica	G.panthaica_052	GXJ2011-052	Dali, Yunnan, China	100°15′ E	25°41′ N	3200-3500m	KU512493	KU512429	KU512578	KU512339	---
		G.panthaica_055	GXJ2011-055	Dali, Yunnan, China	100°15′ E	25°41′ N	3800m	KU512492	KU512430	KU512579	KU512340	---
	G.piasezkii	G.piasezkii_021	GXJ2011-021	Dangchang, Gansu, China	104°35′ E	33°53′ N	2000m	KU512491	KU512431	KU512575	KU512341	---
		G.piasezkii_024	GXJ2011-024	Dangchang, Gansu, China	104°15′ E	34°14′ N	2280m	KU512490	KU512432	KU512576	KU512342	---
		G.piasezkii_026	GXJ2011-026	Minxian, Gansu, China	104°05′ E	34°20′ N	2360m	KU512489	KU512433	KU512577	KU512343	---
	G.prattii	G.prattii_002	GXJ2011-002	Datong, Qinghai, China	101°24′ E	37°19′ N	3500m	KU512488	KU512434	KU512586	KU512344	---
		G.prattii_015	GXJ2011-015	Menyuan, Qinghai, China	101°54′ E	37°24′ N	3560m	KU512487	KU512435	KU512587	KU512345	---
	G.pseudoaquatica	G.pseudoaquatica_034	GXJ2011-034	Hezuo, Gansu, China	102°55′ E	34°53′ N	3050m	KU512486	KU512436	#N/A	KU512346	---
		G.pseudoaquatica_041	GXJ2011-041	Zhouni, Gansu, China	103°10′ E	34°49′ N	3050m	KU512485	KU512437	KU512588	KU512347	---
		G.pseudoaquatica_043	GXJ2011-043	Xiahe, Gansu, China	102°20′ E	35°10′ N	3000m	KU512484	KU512438	KU512589	KU512348	---
		G.pseudoaquatica_162	Hao20120162	Lijiang, Yunnan, China	100°13′ E	26°51′ N	3000m	KU512483	KU512439	KU512590	#N/A	#N/A
	G.rubicunda	G.rubicunda_391	YG2011391	Emeishan, Sichuan, China	103°26′ E	29°34′ N	2400m	KU512481	KU512441	KU512581	KU512350	---
		G.rubicunda_392	YG2011392	Emeishan, Sichuan, China	103°26′ E	29°34′ N	2300m	KU512480	KU512442	KU512580	KU512351	---
Frigidae	G.algida	G.algida_122	GXJ20130122	Qiaoerma, Xinjiang, China	84°20′ E	43°39′N	3270-3400m	KU512538	KU512386	KU512606	KU512309	---
		G.algida_130	GXJ20130130	Qiaoerma, Xinjiang, China	84°20′ E	43°39′N	3270-3400m	KU512537	KU512387	KU512607	KU512310	---
		G.algida_174	GXJ20130174	Bayinbuluke, Xinjiang,China	82°57′ E	41°40′ N	3230m	KU512536	KU512388	KU512608	KU512311	---
		G.algida_833	PG110833	Defe,Sichuan,China	98°54′ E	31°55′ N	4335m	KU512535	#N/A	KU512609	KU512312	---
	G.atuntsiensis	G.atuntsiensis_056	GXJ2011-056	Dali, Yunnan, China	100°05′ E	25°40′ N	3800m	KU512523	KU512399	KU512610	#N/A	KU512379
		G.atuntsiensis_072	GXJ2011-072	Zhongdian, Yunnan, China	99°49′ E	28°34′ N	4100m	KU512522	KU512400	KU512611	KU512317	---
		G.atuntsiensis_080	GXJ2011-080	Zhongdian, Yunnan, China	99°54′ E	28°08′ N	4500m	KU512521	KU512401	KU512612	KU512318	---
Microsperma	G.tongolensis	G.tongolensis_070	GXJ2011-070	Zhongdian, Yunnan, China	99°44′ E	28°18′ N	3870m	KU512470	KU512451	KU512614	KU512358	---
		G.tongolensis_079	GXJ2011-079	Zhongdian, Yunnan, China	99°54′ E	28°08′ N	4500m	KU512469	KU512452	KU512613	KU512359	---
		G.tongolensis_841	PG110841	Baiyv,Sichuan, China	99°44′ E	31°07′ N	4230m	KU512468	KU512453	KU512616	#N/A	#N/A
		G.tongolensis_852	PG110852	Xinglong,Sichuan, China	100°14′ E	30°13′ N	4360m	KU512467	KU512454	KU512617	#N/A	#N/A
		G.tongolensis_865	PG110865	Xinglong,Sichuan, China	100°14′ E	30°13′ N	4200m	KU512466	KU512455	KU512615	KU512360	---
	G.yunnanensis	G.yunnanensis_069	GXJ2011-069	Zhongdian, Yunnan, China	99°44′ E	28°18′ N	3870m	KU512463	KU512458	KU512618	KU512362	---
Monopodiae	G.caelestis	G.caelestis_078	GXJ2011-078	Zhongdian, Yunnan, China	99°54′ E	28°08′ N	4500m	KU512520	KU512402	KU512622	KU512319	---
	G.hexaphylla	G.hexaphylla_074	GXJ2011-074	Zhongdian, Yunnan, China	99°49′ E	28°34′ N	4370m	KU512511	KU512411	KU512623	KU512328	---
		G.hexaphylla_077	GXJ2011-077	Zhongdian, Yunnan, China	99°54′ E	28°08′ N	4500m	KU512510	KU512412	KU512624	#N/A	KU512381
	G.veitchiorum	G.veitchiorum_071	GXJ2011-071	Zhongdian, Yunnan, China	99°44′ E	28°08′ N	3870m	KU512465	KU512456	KU512625	#N/A	KU512380
	G.cephalantha	G.cephalantha_053	GXJ2011-053	Dali, Yunnan, China	100°05′ E	25°41′ N	3200-3500m	KU512519	KU512403	KU512619	KU512320	---
	G.melandrifolia	G.melandrifolia_054	GXJ2011-054	Dali, Yunnan, China	100°05′ E	25°41′ N	3800m	KU512499	KU512423	KU512620	KU512333	---
	G.lawrencei	G.lawrencei_032	GXJ2011-032	Hezuo, Gansu, China	103°02′ E	34°51′ N	3350m	KU512509	KU512413	KU512621	#N/A	KU512376
Cruciata	G.crassicaulis	G.crassicaulis_065	GXJ2011-065	Zhongdian, Yunnan, China	99°44′ E	27°53′ N	3300m	KU512518	KU512404	KU512550	KU512321	---
		G.crassicaulis_075	GXJ2011-075	Zhongdian, Yunnan, China	99°48′ E	28°27′ N	3200m	KU512517	KU512405	KU512551	KU512322	---
		G.crassicaulis_315	Hao1200315	Lijiang, Yunnan, China	100°13′ E	26°51′ N	3000m	KU512516	KU512406	#N/A	KU512323	---
	G.dahurica	G.dahurica_042	GXJ2011-042	Xiahe, Gansu, China	102°30′ E	35°10′ N	3000m	KU512515	KU512407	KU512552	KU512324	---
		G.dahurica_047_1	GXJ2011-047	Yuzhong, Gansu, China	104°05′ E	35°46′ N	2500m	KU512514	KU512408	KU512553	KU512325	---
		G.dahurica_047_2	GXJ2011-047-2	Yuzhong, Gansu, China	104°05′ E	35°46′ N	2500m	KU512513	KU512409	KU512554	KU512326	---
	G.decumbens	G.decumbens_479	GXJ20130479	Aletaishan, Xinjiang, China	88°47′ E	47°57′ N	1470m	KU512512	KU512410	KU512555	KU512327	---
	G.macrophylla	G.macrophylla_201_1	GXJ2012001_1	Chengde, Hebei, China	117°57′ E	40° 56′ N	2000m	KU512501	KU512421	KU512556	#N/A	#N/A
		G.macrophylla_201_2	GXJ2012001_2	Chengde, Hebei, China	117°57′ E	40° 56′ N	2000m	KU512500	KU512422	KU512557	KU512332	---
	G.officinalis	G.officinalis_018	GXJ2011-018	Weiyuan, Gansu, China	103°59′ E	34°59′ N	2600m	KU512498	KU512424	KU512558	KU512334	---
		G.officinalis_025	GXJ2011-025	Hadapu, Gansu, China	104°11′ E	34°14′ N	2280m	KU512497	KU512425	KU512559	KU512335	---
		G.officinalis_029	GXJ2011-029	Zhuoni, Gansu, China	103°10′ E	34°49′ N	3150m	KU512496	KU512426	KU512560	KU512336	---
		G.officinalis_048_1	GXJ2011-048	Zhongxian, Gansu, China	103°58′ E	35°46′ N	2900m	KU512495	KU512427	KU512561	KU512337	---
		G.officinalis_048_2	GXJ2011-048-2	Zhongxian, Gansu, China	103°58′ E	35°46′ N	2900m	KU512494	KU512428	#N/A	KU512338	---
	G.straminea	G.straminea_036	GXJ2011-036	Xiahe, Gansu, China	102°37′ E	34°46′ N	3100m	KU512475	KU512447	KU512562	KU512353	---
		G.straminea_038	GXJ2011-038	Luqu, Gansu, China	102°28′ E	34°39′ N	3200m	KU512474	KU512448	KU512563	KU512354	---
		G.straminea_044	GXJ2011-044	Xiahe, Gansu, China	102°28′ E	35°10′ N	3000m	KU512473	KU512449	KU512564	KU512355	---
	G.tianschanica	G.tianschanica_154	GXJ20130154	Bayinbuluke, Xinjiang,China	82°57′ E	41°40′ N	2560m	KU512472	#N/A	KU512565	KU512356	---
		G.tianschanica_185	GXJ20130185	Wulumuqi, Xinjiang, China	87°36′ E	43°49′ N	920m	KU512471	KU512450	KU512566	KU512357	---
	G.walujewii	G.walujewii_102	GXJ20130102	Qiaoerma, Xinjiang, China	84°20′ E	43°39′N	2345m	KU512464	KU512457	KU512567	KU512361	---
Outgroup	Gentianella	Gentianella_sp._P001_1	GXJ2011_P001_1	Peru				KU512542	KU512459	KU512546	KU512363	---
		Gentianella_sp._P001_2	GXJ2011_P001_2	Peru				KU512543	KU512460	KU512547	KU512364	---
